# Supplementary material for: 1029 genomes of self-declared healthy individuals from India reveal prevalent and clinically relevant cardiac ion channelopathy variants
Source: Hum Genomics. 2022 Aug 5;16:30. doi: 10.1186/s40246-022-00402-2 (PMC9354277; doi:10.1186/s40246-022-00402-2)
Supplement: Supplementary file 3 — Additional file 3: Summary of obtained variants with MAF<0.05 after filtering. [file 40246_2022_402_MOESM3_ESM.xlsx]

## Sheet: Additional_File_3
Additional File 3. Summary of obtained variants with MAF<0.05 after filtering
Variant Mapping	Number of variants
Exonic	1263
•Nonsynonymous	693
•Synonymous	496
•Frameshift	31
•Non-frameshift	16
•Stopgain	20
•Stoploss	4
•Unknown	3
Upstream, Downstream	1184
UTR3, UTR5	1503
Intergenic	72495
Intronic	78556
ncRNA	1337
Splicing	13
Total	156351
