# Supplementary material for: 1029 genomes of self-declared healthy individuals from India reveal prevalent and clinically relevant cardiac ion channelopathy variants
Source: Hum Genomics. 2022 Aug 5;16:30. doi: 10.1186/s40246-022-00402-2 (PMC9354277; doi:10.1186/s40246-022-00402-2)
Supplement: Supplementary file 4 — Additional file 4: Primer set sequences for screening the P/LP variations. [file 40246_2022_402_MOESM4_ESM.xlsx]

## Sheet: Additional_File_4
Additional File 4. Primer set sequences for screening the P/LP variations
Chr-Pos-Ref-Alt	Gene	Variant Description	AA change	dbSNP ID	ACMG Attributes	ACMG Classification	Forward Primer	Reverse Primer
chr1-111780713-G-A	KCND3	NM_004980.5:c.1348C>T	p.L450F	rs150401343	PS3PM2PP2BP4	Likely Pathogenic(II)	CCTATGGAAGTGGTGTGTGA	TTCACCAGCCTTGCTGTCTT
chr3-38550326-C-T	SCN5A	NM_001099404.2:c.6046G>A	p.V2016M	rs762981322	PS3PM2PP3	Likely Pathogenic(II)	CAGGTCACAGGTCTATCTGA	GATGAGTGAGAACTTCTCCC
chr7-150948981-G-A	KCNH2	NM_000238.4:c.2467C>T	p.R823W	rs199473538	PS3PM1PM2PP3PP5BP1	Pathogenic(IIIb)	CAATGTCACACAGCAAAGGG	CAGCTGAGGGGACATGCTCT
chr11-74457515-C-T	KCNE3	NM_005472.5:c.49G>A	p.V17M	rs773287275	PS3PM2PP3	Likely Pathogenic(II)	TGTAGGAGTTGTCATCACGG	CATTTGAGCTGCAGGTGACA
chr11-123642563-C-T	SCN3B	NM_001040151.2:c.328G>A	p.V110I	rs147205617	PS3PM1PP3	Likely Pathogenic(II)	AAACTGCTGTCCTACCCTTC	TCTTCCCTGTCCATGCACAA
chr12-2593255-G-A	CACNA1C	NM_000719.7:c.2573G>A	p.R858H	rs786205753	PS3PM2PP2PP3PP5	Likely Pathogenic(II)	GAGCCATAATCATGTCTGCC	AGTCTCCATCCAGAGGTTCA
chr21-34370648-T-C	KCNE2	NM_172201.2:c.170T>C	p.I57T	rs74315448	PS3PM1PP2PP3	Likely Pathogenic(II)	TTCACACAGACGCTGGAAGA	GTGGCCTTCGATTCTTCTAG
chr1-115727023-C-A	CASQ2	NM_001232.3:c.706G>T	p.E236*	NA	PVS1PM2PP3	Pathogenic (Ic)	ACTAGGTTGTTGCTCTTGGC	TAGATGGACAACACACTGCT
chr1-115740726-A-G	CASQ2	NM_001232.3:c.420+2T>C	NA	NA	PVS1PM2PP3	Pathogenic (Ic)	TCCCAGTAGAGTAGACAGTG	TTCTCTGTGGGCCTCTTTGT
chr6-123279056-G-A	TRDN	NM_006073.4:c.1537C>T	p.Q513*	rs757355311	PVS1PM2PP3PP5	Pathogenic (Id)	GACAAGGTAAGGAAAGATGC	AAAGGATAGGTGGGGTCTAC
chr12-32850907-G-A	PKP2	NM_004572.3:c.1237C>T	p.R413*	rs372827156	PVS1PM2PP1PP3PP5	Pathogenic (Id)	TGGGGTGCAAATGTGTTAGG	TGCCTTATAGCCGGGGTATA
chr11-2445456-TG-T	KCNQ1	NM_000218.2:c.360del	p.W120*	NA	PVS1PM2PP3	Pathogenic (Ic)	AAGTGCCCCTTCTCGCTGGA	TTCAAGGGAGAGTGCAGAGT
chr11-2570664-G- GTGGTCCGCCTC	KCNQ1	NM_000218.2:c.524_534dup	p.G179Sfs*62	rs879255588	PVS1PP5PM2PP3	Pathogenic (Id)	ATGGACATGAGCTGAAGCTG	CCGATGATGGAAATGGGCTT
AA: amino acid; HGVS: Human Genome Variation Society variant nomenclature; NA: not available
