# Supplementary material for: 1029 genomes of self-declared healthy individuals from India reveal prevalent and clinically relevant cardiac ion channelopathy variants
Source: Hum Genomics. 2022 Aug 5;16:30. doi: 10.1186/s40246-022-00402-2 (PMC9354277; doi:10.1186/s40246-022-00402-2)
Supplement: Supplementary file 7 — Additional file 7: List of 114 unique nonsynonymous variations in IndiGenomes with their ACMG/AMP classification. [file 40246_2022_402_MOESM7_ESM.xlsx]

## Sheet: Additional_File_7
Additional File 7. List of 114 unique variations in IndiGenomes with their ACMG/AMP classification
Chr	Start	End	Ref	Alt	Gene	Variant Description	AA change	Allele Counts in IndiGenomes dataset	dbSNP ID	CLNSIG	SIFT_score	SIFT_converted_rankscore	SIFT_pred	Polyphen2_HDIV_score	Polyphen2_HDIV_rankscore	Polyphen2_HDIV_pred	Polyphen2_HVAR_score	Polyphen2_HVAR_rankscore	Polyphen2_HVAR_pred	CADD_raw	CADD_raw_rankscore	CADD_phred	1000g2015aug_all	1000g2015aug_sas	gnomAD_exome_ALL	gnomAD_exome_SAS	gnomAD_genome_All	gnomAD_genome_SAS	ExAC_ALL	ExAC_SAS	esp6500siv2_all	GME_AF	ACMG Attributes	ACMG annotation
chr1	111982247	111982247	C	T	KCND3	NM_004980.5:c.480G>A	p.M160I	1	.	NA	0.434	0.095	T	0	0.026	B	0	0.013	B	2.119	0.316	16.98	.	.	.	.	.	.	.	.	.	.	PM2PP2BP4	VUS
chr1	111982402	111982402	C	G	KCND3	NM_004980.5:c.325G>C	p.E109Q	1	.	NA	0.004	0.654	D	0.852	0.45	P	0.574	0.482	P	5.369	0.727	25.9	.	.	.	.	.	.	.	.	.	.	PM1PM2PP2PP3	Likely Pathogenic(V)
chr1	115701383	115701383	G	C	CASQ2	NM_001232.4:c.1058C>G	p.P353R	1	.	NA	0.003	0.682	D	1	0.899	D	0.997	0.85	D	5.468	0.742	26.2	.	.	.	.	.	.	.	.	.	.	PM1PM2PP3BP1	VUS
chr1	115727022	115727022	T	A	CASQ2	NM_001232.4:c.707A>T	p.E236V	2	.	NA	0.001	0.784	D	0.286	0.305	B	0.11	0.299	B	4.516	0.605	24.3	.	.	.	.	.	.	.	.	.	.	PM1PM2PP3BP1	VUS
chr1	237369580	237369580	T	C	RYR2	NM_001035.3:c.356T>C	p.I119T	1	.	NA	0.001	0.784	D	0.01	0.144	B	0.015	0.162	B	4.177	0.56	23.8	.	.	.	.	.	.	.	.	.	.	PM1PM2PP2PP3	Likely Pathogenic(V)
chr1	237388155	237388155	T	C	RYR2	NM_001035.3:c.745T>C	p.S249P	1	.	NA	0.082	0.332	T	0.998	0.715	D	0.943	0.662	D	4.355	0.583	24.1	.	.	.	.	.	.	.	.	.	.	PM1PM2PP2PP3	Likely Pathogenic(V)
chr1	237441465	237441465	G	A	RYR2	NM_001035.3:c.1152G>A	p.M384I	1	.	NA	0.235	0.18	T	0.483	0.349	P	0.163	0.332	B	3.447	0.472	23	.	.	.	.	.	.	.	.	.	.	PM1PM2PP2BP4	VUS
chr1	237454494	237454494	C	T	RYR2	NM_001035.3:c.1396C>T	p.P466S	1	.	NA	0.004	0.654	D	0.99	0.615	D	0.828	0.577	P	4.733	0.635	24.6	.	.	.	.	.	.	.	.	.	.	PM1PM2PP2PP3	Likely Pathogenic(V)
chr1	237493036	237493036	T	G	RYR2	NM_001035.3:c.1910T>G	p.L637R	1	.	NA	0	0.912	D	0.999	0.764	D	0.999	0.916	D	6.091	0.839	28.2	.	.	.	.	.	.	.	.	.	.	PM1PM2PP2PP3	Likely Pathogenic(V)
chr1	237589929	237589929	G	T	RYR2	NM_001035.3:c.3735G>T	p.R1245S	2	.	NA	0.002	0.721	D	0.002	0.09	B	0.004	0.093	B	3.635	0.494	23.2	.	.	.	.	.	.	.	.	.	.	PM2PP2PP3	VUS
chr1	237590982	237590982	C	G	RYR2	NM_001035.3:c.4150C>G	p.L1384V	1	.	NA	0.152	0.244	T	0	0.026	B	0.001	0.04	B	1.893	0.288	15.54	.	.	.	.	.	.	.	.	.	.	PM2PP2BP4	VUS
chr1	237614425	237614425	C	T	RYR2	NM_001035.3:c.5297C>T	p.P1766L	1	.	NA	0.026	0.469	D	0.011	0.147	B	0.009	0.133	B	3.478	0.476	23.1	.	.	.	.	.	.	.	.	.	.	PM2PP2PP3	VUS
chr1	237648591	237648591	G	A	RYR2	NM_001035.3:c.7490G>A	p.R2497Q	1	.	NA	0.048	0.4	D	1	0.899	D	0.997	0.85	D	4.677	0.627	24.5	.	.	.	.	.	.	.	.	.	.	PM2PP2PP3	VUS
chr1	237649981	237649981	G	C	RYR2	NM_001035.3:c.7617G>C	p.E2539D	1	.	NA	0.265	0.163	T	0.265	0.299	B	0.08	0.274	B	2.373	0.346	18.64	.	.	.	.	.	.	.	.	.	.	PM2PP2BP4	VUS
chr1	237700291	237700291	C	A	RYR2	NM_001035.3:c.9191C>A	p.A3064D	1	.	NA	0.003	0.682	D	1	0.899	D	0.988	0.764	D	6.846	0.928	33	.	.	.	.	.	.	.	.	.	.	PM2PP2PP3	VUS
chr1	237702044	237702044	G	C	RYR2	NM_001035.3:c.9434G>C	p.S3145T	2	.	NA	0.536	0.069	T	0.539	0.36	P	0.057	0.248	B	2.552	0.368	19.8	.	.	.	.	.	.	.	.	.	.	PM2PP2BP4	VUS
chr1	237733742	237733742	G	C	RYR2	NM_001035.3:c.11077G>C	p.D3693H	1	.	NA	0.091	0.318	T	0.966	0.899	D	0.784	0.728	P	6.694	0.916	32	.	.	.	.	.	.	.	.	.	.	PM2PP2PP3	VUS
chr1	237773631	237773631	C	A	RYR2	NM_001035.3:c.11758C>A	p.L3920I	1	.	NA	0	0.912	D	0.999	0.764	D	0.997	0.85	D	7.105	0.942	34	.	.	.	.	.	.	.	.	.	.	PM1PM2PP2PP3	Likely Pathogenic(V)
chr1	237783884	237783884	T	A	RYR2	NM_001035.3:c.12172T>A	p.Y4058N	1	.	NA	0	0.912	D	1	0.899	D	0.999	0.916	D	6.262	0.865	29	.	.	.	.	.	.	.	.	.	.	PM2PP2PP3	VUS
chr2	47161784	47161784	T	A	CALM2	NM_001743.6:c.360A>T	p.E120D	1	.	NA	0.02	0.524	D	.	.	.	.	.	.	1.673	0.262	14.25	.	.	.	.	.	.	.	.	.	.	PM2PP2BP4	VUS
chr2	47176472	47176472	C	A	CALM2	NM_001305624.1:c.70G>T	p.A24S	1	.	NA	0.113	0.287	T	.	.	.	.	.	.	2.902	0.409	21.9	.	.	.	.	.	.	.	.	.	.	PM2PP2BP4	VUS
chr3	8745655	8745655	G	T	CAV3	NM_033337.3:c.244G>T	p.V82F	1	.	NA	0.004	0.654	D	0.969	0.548	D	0.864	0.597	P	3.904	0.526	23.5	.	.	.	.	.	.	.	.	.	.	PM1PM2PP2PP3	Likely Pathogenic(V)
chr3	32138659	32138659	A	C	GPD1L	NM_015141.4:c.298A>C	p.I100L	1	.	NA	0.555	0.079	T	0.218	0.285	B	0.313	0.397	B	3.295	0.455	22.8	.	.	.	.	.	.	.	.	.	.	PM1PM2BP4	VUS
chr3	38550920	38550920	C	T	SCN5A	NM_001099404.2:c.5452G>A	p.A1818T	1	.	NA	0.001	0.912	D	0.98	0.899	D	0.963	0.875	D	6.347	0.876	29.3	.	.	.	.	.	.	.	.	.	.	PM2PP3	VUS
chr3	38581356	38581356	G	T	SCN5A	NM_001099404.2:c.2803C>A	p.L935M	1	.	NA	0.001	0.784	D	1	0.899	D	0.999	0.916	D	5.419	0.735	26	.	.	.	.	.	.	.	.	.	.	PM1PM2PP3	VUS
chr3	38585753	38585753	C	T	SCN5A	NM_001099404.2:c.2725G>A	p.V909M	1	.	NA	0	0.912	D	0.984	0.899	D	0.919	0.916	D	6.39	0.882	29.6	.	.	.	.	.	.	.	.	.	.	PM1PM2PP3	VUS
chr3	38597817	38597817	A	G	SCN5A	NM_001099404.2:c.2174T>C	p.M725T	1	.	NA	0.001	0.912	D	0.004	0.165	B	0.004	0.212	B	3.483	0.476	23.1	.	.	.	.	.	.	.	.	.	.	PM1PM2PP3	VUS
chr3	38633187	38633187	C	G	SCN5A	NM_001099404.2:c.121G>C	p.E41Q	1	.	NA	0.542	0.09	T	0.596	0.476	P	0.147	0.482	B	3.581	0.488	23.2	.	.	.	.	.	.	.	.	.	.	PM2BP4	VUS
chr3	38633267	38633267	C	A	SCN5A	NM_001099404.2:c.41G>T	p.R14L	1	.	NA	0.004	0.654	D	0.649	0.715	P	0.103	0.807	B	6.907	0.932	33	.	.	.	.	.	.	.	.	.	.	PM2PP3	VUS
chr3	38697773	38697773	C	T	SCN10A	NM_006514.4:c.5447G>A	p.G1816E	1	.	NA	0.072	0.349	T	1	0.899	D	1	0.971	D	4.531	0.607	24.3	.	.	.	.	.	.	.	.	.	.	PM2PP3	VUS
chr3	38761261	38761261	G	C	SCN10A	NM_006514.4:c.814C>G	p.L272V	1	.	NA	0	0.912	D	0.999	0.764	D	0.999	0.916	D	5.268	0.712	25.7	.	.	.	.	.	.	.	.	.	.	PM1PM2PP3	VUS
chr3	38789003	38789003	C	A	SCN10A	NM_006514.4:c.423G>T	p.L141F	1	.	NA	0.02	0.496	D	0.002	0.09	B	0.002	0.063	B	3.429	0.47	23	.	.	.	.	.	.	.	.	.	.	PM1PM2PP3	VUS
chr3	57907931	57907931	C	G	SLMAP	NM_001304420.3:c.1498C>G	p.Q500E	1	.	NA	0.019	0.599	D	0.259	0.297	B	0.137	0.328	B	0.754	0.166	9.179	.	.	.	.	.	.	.	.	.	.	PM2BP4	VUS
chr3	57907958	57907958	G	T	SLMAP	NM_001304420.3:c.1525G>T	p.A509S	1	.	NA	0.013	0.912	D	1	0.899	D	0.998	0.916	D	6.173	0.852	28.6	.	.	.	.	.	.	.	.	.	.	PM2PP3	VUS
chr4	113196411	113196411	T	C	ANK2	NM_001148.6:c.230T>C	p.V77A	1	.	NA	0.141	0.477	T	0.985	0.592	D	0.926	0.644	D	4.633	0.621	24.5	.	.	.	.	.	.	.	.	.	.	PM2PP3	VUS
chr4	113240537	113240537	C	A	ANK2	NM_001148.6:c.746C>A	p.A249E	1	.	NA	0.001	0.912	D	1	0.899	D	0.997	0.85	D	7.349	0.949	34	.	.	.	.	.	.	.	.	.	.	PM1PM2PP3	VUS
chr4	113277877	113277877	G	C	ANK2	NM_001148.6:c.1724G>C	p.S575T	1	.	NA	0.058	0.461	T	0.974	0.564	D	0.893	0.616	P	4.769	0.64	24.7	.	.	.	.	.	.	.	.	.	.	PM1PM2PP3	VUS
chr4	113288422	113288422	A	G	ANK2	NM_001148.6:c.2213A>G	p.Y738C	3	.	NA	0.003	0.784	D	1	0.899	D	1	0.971	D	6.043	0.832	28	.	.	.	.	.	.	.	.	.	.	PM1PM2PP3	VUS
chr4	113293471	113293471	G	A	ANK2	NM_001148.6:c.2408G>A	p.R803H	2	.	NA	0.051	0.564	T	1	0.899	D	0.996	0.916	D	7.418	0.951	34	.	.	.	.	.	.	.	.	.	.	PM2PP3	VUS
chr4	113335864	113335864	A	T	ANK2	NM_001148.6:c.3398A>T	p.D1133V	1	.	NA	0.001	0.784	D	0.973	0.67	D	0.644	0.631	P	6.025	0.829	27.9	.	.	.	.	.	.	.	.	.	.	PM2PP3	VUS
chr4	113339286	113339286	A	G	ANK2	NM_001148.6:c.3857A>G	p.N1286S	1	.	NA	0.109	0.486	T	0.967	0.764	D	0.604	0.725	P	4.916	0.661	25	.	.	.	.	.	.	.	.	.	.	PM2PP3	VUS
chr4	113343128	113343128	C	A	ANK2	NM_001148.6:c.4234C>A	p.P1412T	1	.	NA	0.156	0.424	T	0.495	0.556	P	0.084	0.651	B	6.254	0.863	28.9	.	.	.	.	.	.	.	.	.	.	PM1PM2BP4	VUS
chr4	113353284	113353284	A	G	ANK2	NM_001148.6:c.4666A>G	p.K1556E	1	.	NA	0.003	0.784	D	0.998	0.764	D	0.99	0.85	D	5.168	0.697	25.5	.	.	.	.	.	.	.	.	.	.	PM2PP3	VUS
chr4	113356008	113356008	C	T	ANK2	NM_001148.6:c.7390C>T	p.P2464S	1	.	NA	0.002	0.721	D	1	0.899	D	0.999	0.916	D	6.106	0.841	28.3	.	.	.	.	.	.	.	.	.	.	PM2PP3	VUS
chr4	113356045	113356045	C	G	ANK2	NM_001148.6:c.7427C>G	p.P2476R	1	.	NA	0.131	0.266	T	0.112	0.533	B	0.08	0.486	B	2.581	0.371	19.99	.	.	.	.	.	.	.	.	.	.	PM2BP4	VUS
chr4	113356386	113356386	A	G	ANK2	NM_001148.6:c.7768A>G	p.K2590E	1	.	NA	0.029	0.457	D	1	0.899	D	0.994	0.807	D	4.737	0.635	24.6	.	.	.	.	.	.	.	.	.	.	PM2PP3	VUS
chr4	113357343	113357343	C	A	ANK2	NM_001148.6:c.8725C>A	p.P2909T	1	.	NA	0.035	0.437	D	0.799	0.566	P	0.261	0.528	B	1.287	0.219	12.2	.	.	.	.	.	.	.	.	.	.	PM2BP4	VUS
chr4	113358135	113358135	G	C	ANK2	NM_001148.6:c.9517G>C	p.E3173Q	2	.	NA	0.007	0.599	D	0.799	0.535	P	0.323	0.544	B	1.821	0.28	15.11	.	.	.	.	.	.	.	.	.	.	PM2PP3	VUS
chr4	113358535	113358535	T	C	ANK2	NM_001148.6:c.9917T>C	p.V3306A	2	.	NA	0.002	0.721	D	0.001	0.226	B	0.001	0.272	B	0.874	0.177	9.913	.	.	.	.	.	.	.	.	.	.	PM2BP4	VUS
chr4	113358547	113358547	C	T	ANK2	NM_001148.6:c.9929C>T	p.P3310L	1	.	NA	0.001	0.784	D	0.006	0.46	B	0.005	0.418	B	5.675	0.774	26.7	.	.	.	.	.	.	.	.	.	.	PM2PP3	VUS
chr4	113358576	113358576	G	C	ANK2	NM_001148.6:c.9958G>C	p.E3320Q	1	.	NA	0.034	0.44	D	0.999	0.899	D	0.994	0.85	D	0.998	0.189	10.65	.	.	.	.	.	.	.	.	.	.	PM2PP3	VUS
chr4	113360859	113360859	T	G	ANK2	NM_001148.6:c.10718T>G	p.L3573R	1	.	NA	0.074	0.912	T	0.988	0.899	D	0.776	0.916	P	6.837	0.927	33	.	.	.	.	.	.	.	.	.	.	PM1PM2PP3	VUS
chr6	123571090	123571090	C	T	TRDN	NM_006073.4:c.65G>A	p.G22E	1	.	NA	0.002	0.721	D	1	0.899	D	1	0.971	D	4.955	0.666	25	.	.	.	.	.	.	.	.	.	.	PM2PP3BP1	VUS
chr7	81950449	81950449	A	C	CACNA2D1	NM_000722.4:c.3219T>G	p.I1073M	1	.	NA	0.021	0.491	D	0.624	0.381	P	0.22	0.393	B	-0.363	0.064	0.475	.	.	.	.	.	.	.	.	.	.	PM2BP4	VUS
chr7	81968909	81968909	T	A	CACNA2D1	NM_000722.4:c.2373A>T	p.Q791H	1	.	NA	0.039	0.424	D	0.069	0.223	B	0.03	0.205	B	2.501	0.362	19.47	.	.	.	.	.	.	.	.	.	.	PM2PP3	VUS
chr7	81974517	81974517	T	A	CACNA2D1	NM_000722.4:c.1991A>T	p.N664I	1	.	NA	0.037	0.43	D	0.996	0.67	D	0.969	0.703	D	6.389	0.882	29.6	.	.	.	.	.	.	.	.	.	.	PM2PP3	VUS
chr7	82038160	82038160	T	G	CACNA2D1	NM_000722.4:c.955A>C	p.K319Q	1	.	NA	0.003	0.682	D	0.963	0.537	D	0.771	0.551	P	6.003	0.826	27.9	.	.	.	.	.	.	.	.	.	.	PM2PP3	VUS
chr7	91941146	91941146	A	T	AKAP9	NM_005751.5:c.47A>T	p.K16M	1	.	NA	0.001	0.912	D	1	0.899	D	0.999	0.916	D	6.257	0.864	28.9	.	.	.	.	.	.	.	.	.	.	PM2PP3	VUS
chr7	92001027	92001027	C	A	AKAP9	NM_005751.5:c.1110C>A	p.N370K	1	.	NA	0.007	0.599	D	0.874	0.461	P	0.443	0.44	B	1.197	0.21	11.73	.	.	.	.	.	.	.	.	.	.	PM2BP4	VUS
chr7	92001421	92001421	T	G	AKAP9	NM_005751.5:c.1504T>G	p.L502V	1	.	NA	0.005	0.632	D	0.997	0.899	D	0.991	0.875	D	3.396	0.466	23	.	.	.	.	.	.	.	.	.	.	PM2PP3	VUS
chr7	92001967	92001967	G	C	AKAP9	NM_005751.5:c.2050G>C	p.E684Q	1	.	NA	0.002	0.721	D	0.999	0.899	D	0.994	0.875	D	4.763	0.639	24.7	.	.	.	.	.	.	.	.	.	.	PM2PP3	VUS
chr7	92002771	92002771	A	G	AKAP9	NM_005751.5:c.2854A>G	p.K952E	1	.	NA	0	0.912	D	0.999	0.764	D	0.968	0.754	D	4.131	0.554	23.8	.	.	.	.	.	.	.	.	.	.	PM2PP3	VUS
chr7	92003230	92003230	G	A	AKAP9	NM_005751.5:c.3313G>A	p.E1105K	1	.	NA	0.115	0.285	T	0.049	0.764	B	0.039	0.686	B	6.907	0.932	33	.	.	.	.	.	.	.	.	.	.	PM2BP4	VUS
chr7	92022886	92022886	A	G	AKAP9	NM_005751.5:c.4025A>G	p.E1342G	1	.	NA	0.111	0.29	T	0.001	0.119	B	0.003	0.139	B	3.341	0.46	22.9	.	.	.	.	.	.	.	.	.	.	PM2BP4	VUS
chr7	92038617	92038617	G	A	AKAP9	NM_005751.5:c.4537G>A	p.E1513K	1	.	NA	0.003	0.682	D	0.996	0.715	D	0.874	0.782	P	6.537	0.9	31	.	.	.	.	.	.	.	.	.	.	PM2PP3	VUS
chr7	92045067	92045067	C	A	AKAP9	NM_005751.5:c.5222C>A	p.T1741K	1	.	NA	0.001	0.784	D	0.999	0.899	D	0.991	0.85	D	6.917	0.933	33	.	.	.	.	.	.	.	.	.	.	PM2PP3	VUS
chr7	92052756	92052756	G	C	AKAP9	NM_005751.5:c.5399G>C	p.G1800A	1	.	NA	0.05	0.395	D	0.041	0.223	B	0.028	0.256	B	1.204	0.21	11.77	.	.	.	.	.	.	.	.	.	.	PM2BP4	VUS
chr7	92089469	92089469	C	A	AKAP9	NM_005751.5:c.9298C>A	p.Q3100K	1	.	NA	0.002	0.721	D	0.998	0.715	D	0.995	0.818	D	6.161	0.85	28.5	.	.	.	.	.	.	.	.	.	.	PM2PP3	VUS
chr7	92095129	92095129	G	T	AKAP9	NM_005751.5:c.9685G>T	p.A3229S	1	.	NA	0.027	0.465	D	0.941	0.615	P	0.421	0.594	B	3.879	0.523	23.5	.	.	.	.	.	.	.	.	.	.	PM2PP3	VUS
chr7	92105709	92105709	G	A	AKAP9	NM_005751.5:c.11362G>A	p.V3788I	1	.	NA	0.045	0.408	D	0.965	0.689	D	0.549	0.639	P	5.246	0.709	25.6	.	.	.	.	.	.	.	.	.	.	PM2PP3	VUS
chr7	150952491	150952491	C	G	KCNH2	NM_000238.4:c.1491G>C	p.W497C	1	.	NA	0	0.912	D	1	0.899	D	0.999	0.971	D	6.665	0.913	32	.	.	.	.	.	.	.	.	.	.	PM1PM2PP3BP1	VUS
chr7	150955478	150955478	C	T	KCNH2	NM_001204798.2:c.26G>A	p.S9N	1	.	NA	0.028	0.461	D	0.514	0.355	P	0.096	0.312	B	0.802	0.17	9.474	.	.	.	.	.	.	.	.	.	.	PM2BP1BP4	Likely Benign(II)
chr10	18340934	18340934	A	G	CACNB2	NM_201590.3:c.8A>G	p.D3G	1	.	NA	0.05	0.395	D	0.805	0.67	P	0.539	0.736	P	2.033	0.305	16.42	.	.	.	.	.	.	.	.	.	.	PM2PP3	VUS
chr10	18340939	18340939	C	A	CACNB2	NM_201590.3:c.13C>A	p.R5S	1	.	NA	0.199	0.204	T	0.4	0.33	B	0.022	0.198	B	2.152	0.32	17.2	.	.	.	.	.	.	.	.	.	.	PM2BP4	VUS
chr10	18506545	18506545	C	A	CACNB2	NM_201596.3:c.668C>A	p.S223Y	1	.	NA	0.001	0.784	D	0.966	0.899	D	0.781	0.916	P	6.665	0.913	32	.	.	.	.	.	.	.	.	.	.	PM2PP3	VUS
chr10	18538318	18538318	G	T	CACNB2	NM_201596.3:c.1441G>T	p.A481S	1	.	NA	0.123	0.276	T	0.003	0.592	B	0.005	0.466	B	2.303	0.338	18.19	.	.	.	.	.	.	.	.	.	.	PM2BP4	VUS
chr10	18539588	18539588	A	G	CACNB2	NM_201596.3:c.1847A>G	p.Q616R	1	.	NA	0.022	0.512	D	0.037	0.539	B	0.016	0.5	B	1.602	0.254	13.86	.	.	.	.	.	.	.	.	.	.	PM2BP4	VUS
chr11	2445228	2445228	G	A	KCNQ1	NM_000218.3:c.130G>A	p.G44S	1	.	NA	0.38	0.112	T	0.201	0.28	B	0.012	0.149	B	2.039	0.306	16.46	.	.	.	.	.	.	.	.	.	.	PM2BP4	VUS
chr11	2527941	2527941	C	A	KCNQ1	NM_000218.3:c.400C>A	p.L134M	1	.	NA	0.008	0.654	D	1	0.899	D	0.999	0.916	D	5.897	0.809	27.5	.	.	.	.	.	.	.	.	.	.	PM1PM2PP3	VUS
chr11	2768899	2768899	G	T	KCNQ1	NM_000218.3:c.1570G>T	p.V524L	1	.	NA	0.148	0.248	T	0.327	0.325	B	0.164	0.374	B	5.05	0.68	25.2	.	.	.	.	.	.	.	.	.	.	PM1PM2PM5BP4	Likely Pathogenic(IV)
chr11	118166906	118166906	G	T	SCN2B	NM_004588.5:c.629C>A	p.P210Q	1	.	NA	0.04	0.421	D	0.161	0.267	B	0.041	0.226	B	2.689	0.384	20.7	.	.	.	.	.	.	.	.	.	.	PM2PP3	VUS
chr11	118168115	118168115	C	T	SCN2B	NM_004588.5:c.418G>A	p.G140S	1	.	NA	0.458	0.088	T	0.984	0.588	D	0.85	0.589	P	4.62	0.619	24.5	.	.	.	.	.	.	.	.	.	.	PM1PM2PP3	VUS
chr11	123645630	123645630	A	G	SCN3B	NM_001040151.2:c.176T>C	p.V59A	1	.	NA	0.481	0.115	T	0.451	0.342	B	0.12	0.306	B	2.143	0.319	17.13	.	.	.	.	.	.	.	.	.	.	PM1PM2BP4	VUS
chr11	128911480	128911480	G	T	KCNJ5	NM_000890.5:c.207G>T	p.E69D	1	.	NA	0.125	0.273	T	0.995	0.657	D	0.992	0.79	D	2.297	0.337	18.15	.	.	.	.	.	.	.	.	.	.	PM1PM2PP3	VUS
chr12	2115308	2115308	C	A	CACNA1C	NM_000719.7:c.134C>A	p.T45N	1	.	NA	0.004	0.654	D	0.649	0.409	P	0.439	0.439	B	2.402	0.35	18.83	.	.	.	.	.	.	.	.	.	.	PM2PP2PP3	VUS
chr12	2549945	2549945	A	G	CACNA1C	NM_000719.7:c.1393A>G	p.S465G	1	.	NA	0.049	0.491	D	0.967	0.67	D	0.755	0.774	P	2.874	0.406	21.7	.	.	.	.	.	.	.	.	.	.	PM2PP2PP3	VUS
chr12	2688517	2688517	T	C	CACNA1C	NM_000719.7:c.5855T>C	p.F1952S	1	.	NA	0.033	0.453	D	0	0.026	B	0	0.04	B	1.893	0.288	15.55	.	.	.	.	.	.	.	.	.	.	PM2PP2PP3	VUS
chr12	2691092	2691092	G	A	CACNA1C	NM_000719.7:c.6310G>A	p.G2104R	1	.	NA	0.057	0.433	T	0.996	0.899	D	0.957	0.971	D	5.031	0.677	25.2	.	.	.	.	.	.	.	.	.	.	PM2PP2PP3	VUS
chr12	21766325	21766325	C	A	KCNJ8	NM_004982.4:c.673G>T	p.V225L	1	.	NA	0.03	0.453	D	0.776	0.422	P	0.461	0.446	P	5.936	0.815	27.6	.	.	.	.	.	.	.	.	.	.	PM1PM2PP3	VUS
chr12	21766528	21766528	G	T	KCNJ8	NM_004982.4:c.470C>A	p.T157K	1	.	NA	0.007	0.599	D	0.683	0.396	P	0.358	0.413	B	4.301	0.576	24	.	.	.	.	.	.	.	.	.	.	PM1PM2PP3	VUS
chr12	21910159	21910159	G	C	ABCC9	NM_005691.4:c.1318C>G	p.Q440E	1	.	NA	0.002	0.721	D	0.993	0.637	D	0.916	0.634	D	5.584	0.76	26.5	.	.	.	.	.	.	.	.	.	.	PM1PM2PP2PP3	Likely Pathogenic(V)
chr12	21926045	21926045	G	T	ABCC9	NM_005691.4:c.303C>A	p.H101Q	1	.	NA	0.27	0.197	T	0.981	0.577	D	0.908	0.627	P	0.646	0.156	8.472	.	.	.	.	.	.	.	.	.	.	PM2PP2BP4	VUS
chr12	32792721	32792721	T	G	PKP2	NM_004572.4:c.2500A>C	p.N834H	1	.	NA	0.076	0.351	T	0.017	0.196	B	0.007	0.149	B	2.893	0.408	21.8	.	.	.	.	.	.	.	.	.	.	PM2BP1BP4	Likely Benign(II)
chr12	32802474	32802474	G	T	PKP2	NM_004572.4:c.2228C>A	p.P743Q	1	.	NA	0.076	0.421	T	0.928	0.574	P	0.571	0.481	P	0.587	0.15	8.066	.	.	.	.	.	.	.	.	.	.	PM2BP1BP4	Likely Benign(II)
chr12	32821361	32821361	C	T	PKP2	NM_004572.4:c.2140G>A	p.G714R	1	.	NA	0.11	0.469	T	1	0.899	D	0.998	0.875	D	6.299	0.87	29.1	.	.	.	.	.	.	.	.	.	.	PM2PP3BP1	VUS
chr12	32850906	32850906	C	A	PKP2	NM_004572.4:c.1238G>T	p.R413L	1	.	NA	0.033	0.457	D	0.98	0.588	D	0.703	0.568	P	5.141	0.693	25.4	.	.	.	.	.	.	.	.	.	.	PM1PM2PP3BP1	VUS
chr12	32878444	32878444	T	C	PKP2	NM_004572.4:c.436A>G	p.R146G	1	.	NA	0.012	0.599	D	0.763	0.427	P	0.288	0.389	B	1.81	0.278	15.04	.	.	.	.	.	.	.	.	.	.	PM2PP3BP1	VUS
chr12	32879009	32879009	C	A	PKP2	NM_004572.4:c.247G>T	p.V83F	2	.	NA	0.112	0.305	T	0.397	0.412	B	0.189	0.346	B	5.535	0.752	26.3	.	.	.	.	.	.	.	.	.	.	PM2BP1BP4	Likely Benign(II)
chr12	32896634	32896634	G	T	PKP2	NM_004572.4:c.98C>A	p.P33H	1	.	NA	0	0.912	D	1	0.899	D	0.999	0.916	D	5.665	0.772	26.7	.	.	.	.	.	.	.	.	.	.	PM2PP3BP1	VUS
chr15	73322843	73322843	T	C	HCN4	NM_005477.3:c.3250A>G	p.K1084E	2	.	NA	0.002	0.721	D	0.675	0.393	P	0.084	0.277	B	4.553	0.61	24.4	.	.	.	.	.	.	.	.	.	.	PM2PP3	VUS
chr15	73343451	73343451	C	A	HCN4	NM_005477.3:c.1143G>T	p.K381N	1	.	NA	0.001	0.784	D	1	0.899	D	0.999	0.916	D	6.364	0.879	29.4	.	.	.	.	.	.	.	.	.	.	PM1PM2PP3	VUS
chr15	73343452	73343452	T	A	HCN4	NM_005477.3:c.1142A>T	p.K381M	1	.	NA	0	0.912	D	1	0.899	D	1	0.971	D	5.804	0.794	27.1	.	.	.	.	.	.	.	.	.	.	PM1PM2PP3	VUS
chr15	73368147	73368147	C	T	HCN4	NM_005477.3:c.124G>A	p.D42N	2	.	NA	0	0.912	D	0.992	0.629	D	0.878	0.605	P	4.122	0.553	23.8	.	.	.	.	.	.	.	.	.	.	PM2PP3	VUS
chr17	70175247	70175247	G	C	KCNJ2	NM_000891.3:c.208G>C	p.A70P	1	.	NA	0.01	0.564	D	0.914	0.485	P	0.749	0.542	P	3.407	0.468	23	.	.	.	.	.	.	.	.	.	.	PM1PM2PP2PP3	Likely Pathogenic(V)
chr17	70175856	70175856	A	G	KCNJ2	NM_000891.3:c.817A>G	p.I273V	1	.	NA	0	0.912	D	0.999	0.764	D	0.997	0.85	D	2.523	0.364	19.62	.	.	.	.	.	.	.	.	.	.	PM1PM2PP2PP3	Likely Pathogenic(V)
chr19	49166126	49166126	G	A	TRPM4	NM_017636.4:c.178G>A	p.V60M	1	.	NA	0.067	0.359	T	0.981	0.581	D	0.459	0.446	P	4.226	0.566	23.9	.	.	.	.	.	.	.	.	.	.	PM2PP3	VUS
chr19	49168385	49168385	G	A	TRPM4	NM_017636.4:c.574G>A	p.G192S	1	.	NA	0.006	0.614	D	0.999	0.899	D	0.971	0.916	D	6.141	0.847	28.4	.	.	.	.	.	.	.	.	.	.	PM1PM2PP3	VUS
chr19	49171641	49171641	G	T	TRPM4	NM_017636.4:c.922G>T	p.A308S	1	.	NA	0.032	0.446	D	0.999	0.899	D	0.994	0.85	D	5.214	0.704	25.6	.	.	.	.	.	.	.	.	.	.	PM1PM2PP3	VUS
chr19	49182705	49182705	A	C	TRPM4	NM_017636.4:c.1391A>C	p.Y464S	1	.	NA	0	0.912	D	0.392	0.899	B	0.358	0.754	B	4.765	0.639	24.7	.	.	.	.	.	.	.	.	.	.	PM2PP3	VUS
chr19	49190287	49190287	C	T	TRPM4	NM_017636.4:c.2099C>T	p.P700L	1	.	NA	0.293	0.148	T	0.987	0.637	D	0.802	0.623	P	4.663	0.625	24.5	.	.	.	.	.	.	.	.	.	.	PM2PP3	VUS
chr19	49196699	49196699	C	G	TRPM4	NM_017636.4:c.2470C>G	p.L824V	1	.	NA	0.003	0.682	D	0.981	0.629	D	0.832	0.609	P	3.804	0.514	23.4	.	.	.	.	.	.	.	.	.	.	PM1PM2PP3	VUS
chr20	33417889	33417889	C	A	SNTA1	NM_003098.3:c.531G>T	p.K177N	1	.	NA	0.003	0.682	D	0.998	0.899	D	0.994	0.875	D	6.744	0.92	32	.	.	.	.	.	.	.	.	.	.	PM2PP3	VUS
chr21	34370609	34370609	A	G	KCNE2	NM_172201.2:c.131A>G	p.E44G	1	.	NA	0	0.912	D	1	0.899	D	0.999	0.916	D	6.299	0.87	29.1	.	.	.	.	.	.	.	.	.	.	PM1PM2PP2PP3	Likely Pathogenic(V)
chrX	109624842	109624842	T	C	KCNE5	NM_012282.4:c.179A>G	p.Y60C	3	.	NA	0.003	0.682	D	0.999	0.764	D	0.943	0.662	D	4.685	0.628	24.6	.	.	.	.	.	.	.	.	.	.	PM2PP3	VUS
HGVS: Human Genome Variation Society variant nomenclature; AA: amino acid; CLNSIG: ClinVar clinical significance; NA: not available; GME: Greater Middle East; 1000g: 1000 Genome; SAS: South Asians; gnomad: Genome Aggregation Database; esp6500: Exome Sequencing Project v.6500
